# Supplementary material for: Zinc transporter SLC39A13/ZIP13 facilitates the metastasis of human ovarian cancer cells via activating Src/FAK signaling pathway
Source: J Exp Clin Cancer Res. 2021 Jun 21;40:199. doi: 10.1186/s13046-021-01999-3 (PMC8215834; doi:10.1186/s13046-021-01999-3)
Supplement: Supplementary file 2 — Additional file 2: Table S1. Clinical properties of the ovarian cancer patients used in the analysis. Table S2. Summary of the sequences of ZIP13 sgRNAs and primers for CRISPR. Table S3. Primers used in quantitative real-time RT-PCR. Table S4. The association of ZIP transporters with overall survival (OS) and progression-free survival (PFS) in patients with serous ovarian cancer. Table S5. Correlation of ZIP13 gene expression with survival in different clinical stages in ovarian cancer patients. Table S6. Correlation of ZIP13 gene expression with survival in different pathological grades in ovarian cancer patients. Table S7. KEGG pathway enrichment analysis of the ZIP13-regulated genes. Table S8. GO analysis of the biological processes associated with ZIP13-regulated genes. Table S9. GO analysis of the molecular functions associated with ZIP13-regulated genes. Table S10. KEGG pathway enrichment analysis of the ZIP13-regulated genes in ovarian cancer patients from TCGA. [file 13046_2021_1999_MOESM2_ESM.xlsx]

## Sheet: Table S1
Table S1.Clinical properties of the ovarian cancer patients used in the analysis
GEO ID	No. of samples in data set	Serous/ endometrioid	Grade (1/2/3/4)	Stage (1/2/3/4)	References
GSE 65986	55	16/14	NA	30/5/11/9	Uehara et al. 2015
GSE 63885	101	73/12	0/9/49/19	0/3/59/10	Lisowska et al. 2014
GSE 51373	28	28/0	NA	0/5/19/3	Koti M et al. 2013
GSE 30161	58	47/1	2/19/33/0	0/0/53/5	Ferriss et al. 2012
GSE 27651	49	NA	NA	NA	King et al. 2011
GSE 26193	107	79/8	7/33/67/0	20/11/59/17	Mateescu et al. 2011
GSE 23554	28	28/0	2/8/18/0	NA	Marchion et al. 2011
GSE 26712	185	NA	0/40/144/0	0/8/144/41	Bonome et al.2008
GSE14764	80	68/7	3/23/54/0	8/1/69/2	Denkert et al. 2009
GSE 15622	35	31/0	0/7/28/0	0/0/26/9	Ahmed et al. 2007
GSE19829	28	NA	NA	NA	Konstantinopoulos et al. 2010
GSE3149	116	NA	4/55/53/1	0/1/95/19	Bild et al. 2006
GSE9891	285	264/20	19/97/164/0	24/18/217/22	Tothill et al. 2008
GSE18520	53	53/0	0/0/53/0	NA	Mok et al. 2009
TCGA	565	557/0	6/69/469/1	15/27/427/85	TCGA, 2011
References:
TCGA. Integrated genomic analyses of ovarian carcinoma. Nature 2011 Jun 29;474(7353):609–15.
Mok SC, Bonome T, Vathipadiekal V, Bell A et al. A gene signature predictive for outcome in advanced ovarian cancer identifies a survival factor: microfibril-associated glycoprotein 2. Cancer Cell 2009 Dec 8;16(6):521-32.
Tothill RW, Tinker AV, George J, Brown R et al. Novel molecular subtypes of serous and endometrioid ovarian cancer linked to clinical outcome. Clin Cancer Res 2008 Aug 15;14(16):5198-208.
Bild AH, Yao G, Chang JT, Wang Q et al. Oncogenic pathway signatures in human cancers as a guide to targeted therapies. Nature 2006 Jan 19;439(7074):353-7.
Konstantinopoulos PA, Spentzos D, Karlan BY, Taniguchi T et al. Gene expression profile of BRCAness that correlates with responsiveness to chemotherapy and with outcome in patients with epithelial ovarian cancer. J Clin Oncol 2010 Aug 1;28(22):3555-61.
Ahmed AA, Mills AD, Ibrahim AE, Temple J et al. The extracellular matrix protein TGFBI induces microtubule stabilization and sensitizes ovarian cancers to paclitaxel. Cancer Cell 2007 Dec;12(6):514-27.
Denkert C, Budczies J, Darb-Esfahani S, Györffy B et al. A prognostic gene expression index in ovarian cancer - validation across different independent data sets. J Pathol 2009 Jun;218(2):273-80.
Bonome T, Levine DA, Shih J, Randonovich M et al. A gene signature predicting for survival in suboptimally debulked patients with ovarian cancer. Cancer Res 2008 Jul 1;68(13):5478-86.
Marchion DC, Cottrill HM, Xiong Y, Chen N et al. BAD phosphorylation determines ovarian cancer chemosensitivity and patient survival. Clin Cancer Res 2011 Oct 1;17(19):6356-66.
Mateescu B, Batista L, Cardon M, Gruosso T et al. miR-141 and miR-200a act on ovarian tumorigenesis by controlling oxidative stress response. Nat Med 2011 Nov 20;17(12):1627-35.
King ER, Tung CS, Tsang YT, Zu Z et al. The anterior gradient homolog 3 (AGR3) gene is associated with differentiation and survival in ovarian cancer. Am J Surg Pathol 2011 Jun;35(6):904-12.
Ferriss JS, Kim Y, Duska L, Birrer M et al. Multi-gene expression predictors of single drug responses to adjuvant chemotherapy in ovarian carcinoma: predicting platinum resistance. PLoS One 2012;7(2):e30550.
Koti M, Gooding RJ, Nuin P, Haslehurst A et al. Identification of the IGF1/PI3K/NF κB/ERK gene signalling networks associated with chemotherapy resistance and treatment response in high-grade serous epithelial ovarian cancer. BMC Cancer 2013 Nov 16;13:549.
Lisowska KM, Olbryt M, Dudaladava V, Pamuła-Piłat J et al. Gene expression analysis in ovarian cancer - faults and hints from DNA microarray study. Front Oncol 2014;4:6.
Uehara Y, Oda K, Ikeda Y, Koso T et al. Integrated Copy Number and Expression Analysis Identifies Profiles of Whole-Arm Chromosomal Alterations and Subgroups with Favorable Outcome in Ovarian Clear Cell Carcinomas. PLoS One 2015;10(6):e0128066.

## Sheet: Table S2
Table S2. Summary of the sequences of ZIP13 sgRNAs and primers for CRISPR
Primer	Sequence (5'→3')
hZIP13-KO1-F	GACTGCGACGGCCTGTCGCC
hZIP13-KO1-R	GGCGACAGGCCGTCGCAGTC
hZIP13-KO2-F	GTGGCCTCCATTGAGCGCGG
hZIP13-KO2-R	CCGCGCTCAATGGAGGCCAC
Detection 1-F	GCTGTAGCTCATATAGGTGG
Detection 1-R	ACCTACCTTCTGAGCGCA
Detection 2-F	GAAGGAGGGAAGGCAGGA
Detection 2-R	CAGCCCCCGTCTCTCTTTCT

## Sheet: Table S3
Table S3. Primers used in quantitative real-time RT-PCR
Gene	Primer	Sequence (5'→3')
GAPDH	Forward	TTGGCCAGGGGTGCTAAG
	Reverse	AGCCAAAAGGGTCATCATCTC
ZIP13	Forward	AAGATCGGGCTCCTGACAAC
	Reverse	GACTGGGTACAGATGGCGAA
JUN	Forward	AGTCCCGGAGCGAACTTTTG
	Reverse	GAGCGCACGTCCTTCTTCTC
COL4A3	Forward	TCTAAGGGTGAGCAGGGGTT
	Reverse	GGTCGCCTTTTGCATCAAGT
COL6A1	Forward	ACACCGACTGCGCTATCAAG
	Reverse	CGGTCACCACAATCAGGTACTT
IL32	Forward	TCAGGACGTGGACAGGTGA
	Reverse	GCTCCTCATAATAAGCCGCCA
FN1	Forward	AATCAACAGTGGGAGCGGAC
	Reverse	CAGCTTATTCTCCCTCGCCC
FOLR3	Forward	GACGAGCTGTATGGCCAGTG
	Reverse	CTGGATAAAGTGGCGCTTGC
CD9	Forward	TGGGACTGTTCTTCGGCTTC
	Reverse	AGCAGTTCAACGCATAGTGGA
TRIP6	Forward	CCCTTCCATCTGAGCAGTGTT
	Reverse	AGTCTATCTCGGCGTCCAGG
ITGB8	Forward	TGCAAAACGACCGGCGAG
	Reverse	CTATTGTCTTCACCTTGGCCC
MFAP5	Forward	CCCGCTACAGATGAAACAGT
	Reverse	TTCTCATCCCAGCACTCCAAG
TNF	Forward	TGCACTTTGGAGTGATCGGC
	Reverse	ACTCGGGGTTCGAGAAGATG
RXFP1	Forward	GTGATCGGAGGCTTTGACCT
	Reverse	GGCCAAAGATCCTACAAGCTG
CXCL1	Forward	AACATGCCAGCCACTGTGAT
	Reverse	GCCCCTTTGTTCTAAGCCAG
CXCL8	Forward	TCCAAACCTTTCCACCCCAAA
	Reverse	TTTCTGTGTTGGCGCAGTGT
CSF1	Forward	CTGCCCTCCCACGACAT
	Reverse	GCACGAGGTCTCCATCTGAC
IL1A	Forward	GACTGCCCAAGATGAAGACCA
	Reverse	GCCAAGCACACCCAGTAGT
IL1B	Forward	GACACATGGGATAACGAGGCT
	Reverse	ACACGCAGGACAGGTACAGA
IL6	Forward	TGCAATAACCACCCCTGACC
	Reverse	ATTTGCCGAAGAGCCCTCAG
RIPK2	Forward	TACCACAAACTCGCCGACC
	Reverse	TCCTTTCTTTCACTGTCGAGC
LIF	Forward	CTGCTGTTGGTTCTGCACTG
	Reverse	TCCCCCTGGGCTGTGTAATA
TNFSF10	Forward	GCTCGTTAGAAAGACTCCAAGA
	Reverse	CCTGAAATCGAAAGTATGTTTGGG
PDGFB	Forward	CCTCATAGACCGCACCAACG
	Reverse	GGCTTCTTCCGCACAATCTC
TYMP	Forward	TGGTCGACGTGGGTCAGAG
	Reverse	GAGAGTACGAGCGCCTCCTG
GDF15	Forward	GTTGCACTCCGAAGACTCCA
	Reverse	GAGAGATACGCAGGTGCAGG
STAT3	Forward	CAGCAGCTTGACACACGGTA
	Reverse	AAACACCAAAGTGGCATGTGA
MYC	Forward	CCTGGTGCTCCATGAGGAGAC
	Reverse	GCTGCGTAGTTGTGCTGATGTG
FAK	Forward	TCGGCCCAGAAGAAGGAATC
	Reverse	TCCGCAATGGTTAGGGATGG
JUP	Forward	GTGCTCAAGGTGCTATCCGT
	Reverse	TGTCAGGTTGGAGAGTGTGC

## Sheet: Table S4
Table S4. The association of ZIP transporters with overall survival (OS) and progression-free survival (PFS) in patients with serous ovarian cancer
Genes	OS			PFS
	Patients Number	HR (95% CI)	Logrank P	Patients Number	HR (95% CI)	Logrank P
ZIP1	1207	1.19 (0.99-1.42)	0.064	1104	1.37 (1.18-1.60)	5.6e-05
ZIP2	1207	1.11 (0.94-1.31)	0.23	1104	1.19 (1.03-1.38)	0.02
ZIP3	523	1.33 (1.06-1.68)	0.014	483	1.30 (1.06-1.60)	0.012
ZIP4	1207	1.18 (0.99-1.41)	0.058	1104	1.16 (0.98-1.36)	0.078
ZIP5	523	1.39 (1.11-1.74)	0.0039	483	1.38 (1.12-1.70)	0.0023
ZIP6	1207	1.10 (0.94-1.30)	0.23	1104	0.87 (0.75-1.02)	0.087
ZIP7	1207	0.81 (0.69-0.95)	0.011	1104	1.13 (0.98-1.31)	0.086
ZIP8	1207	0.93 (0.78-1.10)	0.39	1104	0.75 (0.63-0.88)	0.00063
ZIP9	523	1.28 (1.00-1.63)	0.05	483	1.37 (1.10-1.69)	0.0039
ZIP10	523	1.29 (1.03-1.62)	0.025	483	1.19 (0.97-1.46)	0.1
ZIP11	523	1.20 (0.96-1.51)	0.11	483	1.21 (0.97-1.51)	0.083
ZIP12	523	1.34 (1.06-1.70)	0.016	483	1.52 (1.22-1.90)	0.00022
ZIP13	523	1.64 (1.31-2.05)	1.2e-05	483	1.75 (1.42-2.16)	1e-07
ZIP14	1207	1.27 (1.09-1.50)	0.003	1104	1.15 (1.00-1.33)	0.05

## Sheet: Table S5
Table S5. Correlation of ZIP13 gene expression with survival in different clinical stages in ovarian cancer patients
Terms	Pathological stage	Cases	HR (95% CI)	Logrank P
OS	I+II	83	3.11 (1.12-8.64)	0.022
	III+IV	487	1.48 (1.18-1.85)	0.00068
PFS	I+II	115	2.13 (0.91-4.97)	0.073
	III+IV	494	1.69 (1.39-2.07)	1.5e-07
PPS	I+II	20	0.42 (0.11-1.59)	0.19
	III+IV	361	1.45 (1.12-1.87)	0.0041

## Sheet: Table S6
Table S6. Correlation of ZIP13 gene expression with survival in different pathological grades in ovarian cancer patients
Terms	Pathological grade	Cases	HR (95% CI)	Logrank P
OS	I+II	203	2.08 (1.28-3.39)	0.0024
	III	392	1.65 (1.28-2.12)	8.6e-05
PFS	I+II	189	1.83 (1.22-2.73)	0.0028
	III	315	1.80 (1.40-2.31)	3.4e-06
PPS	I+II	118	1.36 (0.86-2.14)	0.18
	III	240	1.56 (1.16-2.10)	0.0032

## Sheet: Table S7
Table S7. KEGG pathway enrichment analysis of the ZIP13-regulated genes (Top 20 categories shown)
Term ID	Term Desc	Gene Num	Rich Ratio	Q value
4360	Axon guidance	48	0.215247	3.68528e-08
4512	ECM-receptor interaction	30	0.238095	5.30139e-06
4974	Protein digestion and absorption	26	0.247619	1.25495e-05
4010	MAPK signaling pathway	62	0.147619	9.20599e-05
4060	Cytokine-cytokine receptor interaction	56	0.150943	0.000120803
4668	TNF signaling pathway	33	0.186441	0.000157886
830	Retinol metabolism	20	0.246914	0.000162732
5412	Arrhythmogenic right ventricular cardiomyopathy (ARVC)	26	0.203125	0.000267628
100	Steroid biosynthesis	11	0.366667	0.000276985
4151	PI3K-Akt signaling pathway	70	0.13308	0.000276985
4933	AGE-RAGE signaling pathway in diabetic complications	26	0.198473	0.000276985
5146	Amoebiasis	27	0.19708	0.000276985
5200	Pathways in cancer	89	0.121419	0.000608943
5410	Hypertrophic cardiomyopathy (HCM)	23	0.201754	0.000608943
4510	Focal adhesion	43	0.150877	0.000634008
4926	Relaxin signaling pathway	29	0.176829	0.000661769
4610	Complement and coagulation cascades	23	0.194915	0.000847806
4080	Neuroactive ligand-receptor interaction	47	0.139053	0.00183494
980	Metabolism of xenobiotics by cytochrome P450	20	0.192308	0.00285616
4550	Signaling pathways regulating pluripotency of stem cells	30	0.157068	0.00365996

## Sheet: Table S8
Table S8. GO analysis of the biological processes associated with ZIP13-regulated genes (Top 20 categories shown)
Term ID	Term Desc	Gene Num	Rich Ratio	Q value
GO:0007156	homophilic cell adhesion via plasma membrane adhesion molecules	75	0.353774	9.38296e-26
GO:0007155	cell adhesion	160	0.20592	1.12505e-25
GO:0007275	multicellular organism development	185	0.14544	1.96626e-12
GO:0007399	nervous system development	110	0.168712	1.04729e-10
GO:0030198	extracellular matrix organization	61	0.221818	2.95386e-10
GO:0010469	regulation of signaling receptor activity	79	0.175947	2.82828e-08
GO:0050808	synapse organization	23	0.396552	2.82828e-08
GO:0016126	sterol biosynthetic process	17	0.515152	5.81731e-08
GO:0016339	calcium-dependent cell-cell adhesion via plasma membrane cell adhesion molecules	18	0.4	2.55776e-06
GO:0055085	transmembrane transport	93	0.1488	3.2833e-06
GO:0010628	positive regulation of gene expression	79	0.149905	3.04798e-05
GO:0007626	locomotory behavior	28	0.239316	5.19942e-05
GO:0008202	steroid metabolic process	31	0.224638	5.19942e-05
GO:0030182	neuron differentiation	36	0.208092	5.19942e-05
GO:0048661	positive regulation of smooth muscle cell proliferation	22	0.282051	5.19942e-05
GO:0006811	ion transport	94	0.136232	0.000120516
GO:0006954	inflammatory response	77	0.144737	0.000123152
GO:0007416	synapse assembly	21	0.269231	0.000192968
GO:0030154	cell differentiation	140	0.120378	0.000276364
GO:0099560	synaptic membrane adhesion	12	0.413793	0.000301137

## Sheet: Table S9
Table S9. GO analysis of the molecular functions associated with ZIP13-regulated genes (Top 20 categories shown)
Term ID	Term Desc	Gene Num	Rich Ratio	Q value
GO:0005515	protein binding	984	0.104171	9.19323e-26
GO:0005509	calcium ion binding	161	0.17019	8.49007e-18
GO:0005201	extracellular matrix structural constituent	40	0.229885	4.01186e-07
GO:0016491	oxidoreductase activity	88	0.141935	3.11544e-05
GO:0005125	cytokine activity	46	0.180392	4.33653e-05
GO:0001228	DNA-binding transcription activator activity, RNA polymerase II-specific	71	0.146392	0.000102955
GO:0003824	catalytic activity	77	0.142329	0.000102955
GO:0008237	metallopeptidase activity	35	0.192308	0.000164854
GO:0043565	sequence-specific DNA binding	99	0.129751	0.000164854
GO:0038023	signaling receptor activity	53	0.155425	0.000331395
GO:0005178	integrin binding	34	0.182796	0.000604551
GO:0008083	growth factor activity	37	0.173709	0.000734761
GO:0005149	interleukin-1 receptor binding	8	0.533333	0.000779412
GO:0050839	cell adhesion molecule binding	20	0.232558	0.00122269
GO:0008201	heparin binding	37	0.163717	0.00232522
GO:0005102	signaling receptor binding	75	0.127986	0.00277838
GO:0005544	calcium-dependent phospholipid binding	18	0.230769	0.00277838
GO:0016787	hydrolase activity	177	0.106691	0.00277838
GO:0030020	extracellular matrix structural constituent conferring tensile strength	12	0.307692	0.00277838
GO:0004222	metalloendopeptidase activity	27	0.182432	0.00325695

## Sheet: Table S10
Table S10. KEGG pathway enrichment analysis of the ZIP13-regulated genes in ovarian cancer patients from TCGA
Term	Count	%	P Value	Genes	Bonferroni	Benjamini	FDR
hsa04510:Focal adhesion	64	2.17244	2.21383e-08	MYLK2, ITGB5, TNC, ILK, PIK3CD, ARHGAP5, ACTB, PPP1CB, PPP1CC, IBSP, TNN, RAC2, HRAS, PDGFRB, COL27A1, ACTN3, HGF, ACTN1, VAV1, COL4A2, COL4A1, COL6A2, COL6A1, ITGA8, COL6A3, COL6A6, ITGA6, COL6A5, ITGA5, TLN1, SOS1, MYL9, PPP1R12C, VCL, SHC4, LAMA5, SRC, SHC1, COL11A1, LAMA4, PXN, PDGFB, PDGFA, XIAP, THBS2, THBS1, PIK3R5, MAPK8, FLNC, COL24A1, FN1, VEGFB, PARVA, PARVB, COL1A1, COL3A1, COL1A2, CO…	6.30939e-06	6.30941e-06	5.9552e-06
hsa04512:ECM-receptor interaction	32	1.08622	2.70319e-06	LAMA5, ITGB5, LAMA4, COL11A1, TNC, HMMR, THBS2, THBS1, IBSP, TNN, COL27A1, COL24A1, FN1, HSPG2, COL1A1, COL3A1, COL1A2, COL4A2, COL5A1, COL4A1, COL6A2, COL5A3, COL5A2, COL6A1, ITGA11, ITGA8, COL6A3, ITGA6, COL6A6, COL6A5, ITGA5, AGRN	0.000770112	0.000385204	0.000363579
hsa04151:PI3K-Akt signaling pathway	78	2.64766	0.000358185	YWHAE, ATF2, CRTC2, HSP90AB1, ITGB5, TNC, PIK3CD, FASLG, FGF1, FGF4, FGF7, IBSP, TNN, CREB3L1, MYB, JAK3, HRAS, PDGFRB, HSP90AA1, COL27A1, MAP2K2, IL4R, SYK, CHUK, HGF, PPP2R5B, NGF, CREB1, COL4A2, CCNE2, COL4A1, COL6A2, COL6A1, ITGA8, COL6A3, COL6A6, ITGA6, COL6A5, ITGA5, SOS1, EPHA2, CSF1R, LAMA5, COL11A1, LAMA4, PDGFB, PDGFA, LPAR3, THBS2, IL2RG, THBS1, HSP90B1, PIK3R5, RXRA, EIF4B, COL24A1, A…	0.0970618	0.0113425	0.0107058
